# Supplementary material for: SOX2, JAGGED1, β-Catenin, and Vitamin D Receptor Expression Patterns during Early Development and Innervation of the Human Inner Ear
Source: Int J Mol Sci. 2024 Aug 9;25(16):8719. doi: 10.3390/ijms25168719 (PMC11354891; doi:10.3390/ijms25168719)
Supplement: Supplementary file 1 [file ijms-25-08719-s001.zip]

Archive with 1 entries (1 files):
- ijms-3115127-supplementary.pdf
